# Supplementary material for: A case report of systemic lupus erythematosus with severe pulmonary hypertension presenting as large pericardial effusion with early signs of cardiac tamponade: a diagnostic and therapeutic challenge
Source: Eur Heart J Case Rep. 2024 Sep 20;8(10):ytae521. doi: 10.1093/ehjcr/ytae521 (PMC11487483; doi:10.1093/ehjcr/ytae521)
Supplement: ytae521_Supplementary_Data [file ytae521_supplementary_data.zip]

Archive with 5 entries (5 files):
- video 1.mp4
- video 2.mp4
- video 3.mp4
- Video 4.mp4
- Video 5.mp4
